# Supplementary material for: Revealing the Interaction Mechanism between Mycobacterium tuberculosis GyrB and Novobiocin, SPR719 through Binding Thermodynamics and Dissociation Kinetics Analysis
Source: Int J Mol Sci. 2024 Mar 28;25(7):3764. doi: 10.3390/ijms25073764 (PMC11011931; doi:10.3390/ijms25073764)
Supplement: Supplementary file 1 [file ijms-25-03764-s001.zip]

Archive with 1 entries (1 files):
- ijms-2906918-supplementary.pdf
